# Supplementary material for: Purification and Characterization of Bot33: A Non-Toxic Peptide from the Venom of Buthus occitanus tunetanus Scorpion
Source: Molecules. 2022 Oct 26;27(21):7278. doi: 10.3390/molecules27217278 (PMC9657394; doi:10.3390/molecules27217278)
Supplement: Supplementary file 1 [file molecules-27-07278-s001.zip]

Archive with 1 entries (1 files):
- molecules-1862695-supplementary.pdf
